# Supplementary material for: Eucharitidae (Hymenoptera, Chalcidoidea), a family new to the fauna of Saudi Arabia, with the description of the previously unknown male of Eucharis (Psilogastrellus) affinis Bouček
Source: Zookeys. 2014 Dec 10;(462):115–23. doi: 10.3897/zookeys.462.8437 (PMC4284434; doi:10.3897/zookeys.462.8437)
Supplement: XML Treatment for Hydrorhoa caffra [file zookeys.462.8437-treatment1.xml]

<!DOCTYPE tp:taxon-treatment
  PUBLIC "-//TaxonX//DTD Taxonomic Treatment Publishing DTD v0 20100105//EN" "tax-treatment-NSO.dtd">
<tp:taxon-treatment xmlns:tp="http://www.plazi.org/taxpub"><tp:treatment-meta><kwd-group><label>Taxon classification</label><kwd><named-content content-type="kingdom">Animalia</named-content></kwd><kwd><named-content content-type="order">Hymenoptera</named-content></kwd><kwd><named-content content-type="family">Eucharitidae</named-content></kwd></kwd-group><mixed-citation publication-type="journal"><person-group><name><surname>Gadallah</surname><given-names>Neveen S.</given-names></name><name><surname>Edmardash</surname><given-names>Yusuf A.</given-names></name><name><surname>Al Dhafer</surname><given-names>Hathal M.</given-names></name><name><surname>El-Hawagry</surname><given-names>Magdi S.</given-names></name></person-group><article-title><tp:taxon-name><tp:taxon-name-part taxon-name-part-type="family">Eucharitidae</tp:taxon-name-part></tp:taxon-name> (<tp:taxon-name><tp:taxon-name-part taxon-name-part-type="order">Hymenoptera</tp:taxon-name-part></tp:taxon-name>, <tp:taxon-name><tp:taxon-name-part taxon-name-part-type="superfamily">Chalcidoidea</tp:taxon-name-part></tp:taxon-name>), a family new to the fauna of Saudi Arabia, with the description of the previously unknown male of <tp:taxon-name><tp:taxon-name-part taxon-name-part-type="genus">Eucharis</tp:taxon-name-part> (<tp:taxon-name-part taxon-name-part-type="subgenus">Psilogastrellus</tp:taxon-name-part>) <tp:taxon-name-part taxon-name-part-type="species">affinis</tp:taxon-name-part></tp:taxon-name> Bouček</article-title><source>Zookeys</source><day>10</day><month>12</month><year>2014</year><volume>2014</volume><issue>462</issue><fpage>115</fpage><lpage>123</lpage><pub-id pub-id-type="doi">10.3897/zookeys.462.8437</pub-id></mixed-citation></tp:treatment-meta><tp:nomenclature><tp:taxon-name>
                        <tp:taxon-name-part taxon-name-part-type="genus">Hydrorhoa</tp:taxon-name-part>
                        <tp:taxon-name-part taxon-name-part-type="species">caffra</tp:taxon-name-part>
                    </tp:taxon-name><tp:taxon-authority>(Westwood, 1874)</tp:taxon-authority><xref ref-type="fig" rid="F1">Figs 1–3</xref><tp:nomenclature-citation-list><tp:nomenclature-citation><tp:taxon-name><tp:taxon-name-part taxon-name-part-type="genus">Schizaspidia</tp:taxon-name-part> <tp:taxon-name-part taxon-name-part-type="species">caffra</tp:taxon-name-part></tp:taxon-name><comment> Westwood, 1874: 152. Type data: Africa, Caffraria [South Africa]. Holotype ♂, by monotypy. Type depository: UMOX.</comment></tp:nomenclature-citation><tp:nomenclature-citation><tp:taxon-name><tp:taxon-name-part taxon-name-part-type="genus">Stibulaspis</tp:taxon-name-part> <tp:taxon-name-part taxon-name-part-type="species">fortistriata</tp:taxon-name-part></tp:taxon-name><comment> Cameron, 1907: 221. Type data: South Africa, KwaZulu-Natal, Estcourt. Lectotype ♀, designation by <xref ref-type="bibr" rid="B13">Heraty 2002</xref> for nomenclatural stability. Type depository: SAMC.</comment></tp:nomenclature-citation><tp:nomenclature-citation><tp:taxon-name><tp:taxon-name-part taxon-name-part-type="genus">Stibulaspis</tp:taxon-name-part> <tp:taxon-name-part taxon-name-part-type="species">atropurpurea</tp:taxon-name-part></tp:taxon-name><comment> Cameron, 1907: 221–222. Type data: South Africa: KwaZulu-Natal, Durban. Lectotype ♂, designated by <xref ref-type="bibr" rid="B13">Heraty 2002</xref> for nomenclatural stability. Type depository: SAMC.</comment></tp:nomenclature-citation><tp:nomenclature-citation><tp:taxon-name><tp:taxon-name-part taxon-name-part-type="genus">Hydrorhoa</tp:taxon-name-part> <tp:taxon-name-part taxon-name-part-type="species">caffra</tp:taxon-name-part></tp:taxon-name><comment>; <xref ref-type="bibr" rid="B13">Heraty 2002</xref>: 162.</comment></tp:nomenclature-citation></tp:nomenclature-citation-list></tp:nomenclature><tp:treatment-sec sec-type="Material examined"><title>Material examined.</title><p>Raydah (Abha, Asir province), <named-content xmlns:xlink="http://www.w3.org/1999/xlink" content-type="dwc:verbatimCoordinates" xlink:type="simple">18° 11.88'N; 42° 24.44'E</named-content>, 2387 m, 7.vi.2014, leg. El-Hawagry [1♂, KSMA].</p></tp:treatment-sec><tp:treatment-sec sec-type="Diagnosis"><title>Diagnosis.</title><p>Both sexes of this species are characterized within the genus by the form of the scutellar spines (<xref ref-type="bibr" rid="B13">Heraty 2002</xref>). The male is characterized by the following: metallic bluish-green color (Fig. <xref ref-type="fig" rid="F1">1</xref>); flagellomeres with long pectination; malar space long (about 2× longitudinal diameter of eye), transversely striated (Fig. <xref ref-type="fig" rid="F1">2</xref>); mesoscutum with coarse transverse striations and scutellum with coarse longitudinal striations (Fig. <xref ref-type="fig" rid="F1">3</xref>); posterior margin of scutellum with two long, slender processes, the distance between them less than half length of either (Fig. <xref ref-type="fig" rid="F1">3</xref>).</p><fig id="F1" position="float" orientation="portrait"><label>Figures 1–3.</label><caption><p><italic><tp:taxon-name><tp:taxon-name-part taxon-name-part-type="genus">Hydrorhoa</tp:taxon-name-part> <tp:taxon-name-part taxon-name-part-type="species">caffra</tp:taxon-name-part></tp:taxon-name></italic> (Westwood) (♂): <bold>1</bold> General habitus <bold>2</bold> Lateral view of head <bold>3</bold> Dorso-lateral aspect of mesosoma.</p></caption><graphic xmlns:xlink="http://www.w3.org/1999/xlink" xlink:href="zookeys-462-115-g001.jpg" position="float" orientation="portrait" xlink:type="simple" id="oo_35356.jpg"/></fig></tp:treatment-sec><tp:treatment-sec sec-type="Distribution"><title>Distribution.</title><p>Afrotropical: Kenya, Zimbabwe (<xref ref-type="bibr" rid="B13">Heraty 2002</xref>), South Africa (<xref ref-type="bibr" rid="B26">Westwood 1874</xref>, <xref ref-type="bibr" rid="B4">Cameron 1907</xref>, <xref ref-type="bibr" rid="B13">Heraty 2002</xref>), new to the Arabian Peninsula.</p></tp:treatment-sec><tp:treatment-sec sec-type="Remarks"><title>Remarks.</title><p><italic><tp:taxon-name><tp:taxon-name-part taxon-name-part-type="genus">Hydrorhoa</tp:taxon-name-part> <tp:taxon-name-part taxon-name-part-type="species">caffra</tp:taxon-name-part></tp:taxon-name></italic> has Afrotropical affinities, previously being recorded only from Kenya, Zimbabwe and South Africa. The present record in Saudi Arabia is significant because it supports studies which consider that parts of the Arabian Peninsula, including Al-Baha and Asir Provinces, should be included in the Afrotropical rather than in the Palaearctic region or the Eremic zone, and that the northern limit of the Afrotropical region should be placed in the Taif area, about 200 km north of Al-Baha (<xref ref-type="bibr" rid="B6">El-Hawagry et al. 2013</xref>, <xref ref-type="bibr" rid="B10">Hölzel 1998</xref>, <xref ref-type="bibr" rid="B21">Sclater 1858</xref>, <xref ref-type="bibr" rid="B25">Wallace 1876</xref>).</p></tp:treatment-sec><ref-list><ref id="B13"><mixed-citation xmlns:xlink="http://www.w3.org/1999/xlink" xlink:type="simple"><person-group><name name-style="western"><surname>Heraty</surname><given-names>JM</given-names></name></person-group> (<year>2002</year>) <article-title>A revision of the genera of <tp:taxon-name><tp:taxon-name-part taxon-name-part-type="family">Eucharitidae</tp:taxon-name-part></tp:taxon-name> (<tp:taxon-name><tp:taxon-name-part taxon-name-part-type="order">Hymenoptera</tp:taxon-name-part></tp:taxon-name>: <tp:taxon-name><tp:taxon-name-part taxon-name-part-type="superfamily">Chalcidoidea</tp:taxon-name-part></tp:taxon-name>) of the world.</article-title><source>Memoirs of the American Entomological Institute</source><volume>68</volume>: <fpage>1</fpage>–<lpage>359</lpage>.</mixed-citation></ref><ref id="B26"><mixed-citation xmlns:xlink="http://www.w3.org/1999/xlink" xlink:type="simple"><person-group><name name-style="western"><surname>Westwood</surname><given-names>JO</given-names></name></person-group> (<year>1874</year>) <source>Thesaurus Entomologicus Oxoniensis, for the most part contained in the collections presented</source>. <publisher-loc>Oxford</publisher-loc>, <size units="page">205 pp</size>., 40 pls.</mixed-citation></ref><ref id="B4"><mixed-citation xmlns:xlink="http://www.w3.org/1999/xlink" xlink:type="simple"><person-group><name name-style="western"><surname>Cameron</surname><given-names>P</given-names></name></person-group> (<year>1907</year>) <article-title>Descriptions of species of parasitic <tp:taxon-name><tp:taxon-name-part taxon-name-part-type="order">Hymenoptera</tp:taxon-name-part></tp:taxon-name> chiefly in the collection of the South African Museum, Cape Town.</article-title><source>Annals of the South African Museum (Cape Town)</source><volume>5</volume>: <fpage>203</fpage>–<lpage>225</lpage>.</mixed-citation></ref><ref id="B6"><mixed-citation xmlns:xlink="http://www.w3.org/1999/xlink" xlink:type="simple"><person-group><name name-style="western"><surname>El-Hawagry</surname><given-names>MS</given-names></name><name name-style="western"><surname>Khalil</surname><given-names>MW</given-names></name><name name-style="western"><surname>Sharaf</surname><given-names>MR</given-names></name><name name-style="western"><surname>Fadl</surname><given-names>HH</given-names></name><name name-style="western"><surname>Aldawood</surname><given-names>AS</given-names></name></person-group> (<year>2013</year>) <article-title>A preliminary study on the insect fauna of Al-Baha Province, Saudi Arabia, with descriptions of two new species.</article-title><source>Zookeys</source><volume>274</volume>: <fpage>1</fpage>–<lpage>88</lpage>. doi: <ext-link ext-link-type="doi" xlink:href="10.3897/zookeys.274.4529" xlink:type="simple">10.3897/zookeys.274.4529</ext-link></mixed-citation></ref><ref id="B10"><mixed-citation xmlns:xlink="http://www.w3.org/1999/xlink" xlink:type="simple"><person-group><name name-style="western"><surname>Hölzel</surname><given-names>H</given-names></name></person-group> (<year>1998</year>) <article-title>Zoogeographical features of <tp:taxon-name><tp:taxon-name-part taxon-name-part-type="order">Neuroptera</tp:taxon-name-part></tp:taxon-name> of the Arabian Peninsula.</article-title><source>Acta Zoologica Fennica</source><volume>209</volume>: <fpage>129</fpage>–<lpage>140</lpage>.</mixed-citation></ref><ref id="B21"><mixed-citation xmlns:xlink="http://www.w3.org/1999/xlink" xlink:type="simple"><person-group><name name-style="western"><surname>Sclater</surname><given-names>PL</given-names></name></person-group> (<year>1858</year>) <article-title>On the general geographical distribution of the class <tp:taxon-name><tp:taxon-name-part taxon-name-part-type="class">Aves</tp:taxon-name-part></tp:taxon-name>.</article-title><source>Journal of the Proceedings of the Linnean Society: Zoology</source><volume>2</volume>: <fpage>130</fpage>–<lpage>145</lpage>. doi: <ext-link ext-link-type="doi" xlink:href="10.1111/j.1096-3642.1858.tb02549.x" xlink:type="simple">10.1111/j.1096-3642.1858.tb02549.x</ext-link></mixed-citation></ref><ref id="B25"><mixed-citation xmlns:xlink="http://www.w3.org/1999/xlink" xlink:type="simple"><person-group><name name-style="western"><surname>Wallace</surname><given-names>AR</given-names></name></person-group> (<year>1876</year>) <source>The geographical distribution of animals</source>. <publisher-name>MacMillan</publisher-name>, <publisher-loc>London</publisher-loc>.</mixed-citation></ref></ref-list></tp:taxon-treatment>
